# Supplementary material for: Participation in Complex and Social Everyday Activities Six Years after Stroke: Predictors for Return to Pre-Stroke Level
Source: PLoS One. 2015 Dec 10;10(12):e0144344. doi: 10.1371/journal.pone.0144344 (PMC4692261; doi:10.1371/journal.pone.0144344)
Supplement: S1 Dataset — Dependent variables, columns O-R (1 = favourable outcome, 0 = Unfavourable outcome). (XLS) [file pone.0144344.s001.xls]

## Sheet: Results
Foreign-born	Walking ability	Private financing	Educational level	SIS_strength	SIS_memory	SIS_emotion	SIS_communication	SIS_ADL	SIS_mobility	SIS_handfunction	SIS_participation	SIS_ recovery	Stroke severity	FAI total	Domestic	Outdoor	Leisure
2	3	2	1	100	79	83	68	98	97	100	69	70	1	0	0	0	0
2	3	2	2	69	93	78	96	93	100	75	59	65	1	1	1	1	1
2	2	2	1	63	100	89	100	75	64	45	81	60	1	0	1	0	0
2	3	2	2	100	100	97	100	100	100	100	100	90	1	1	1	0	0
2	3	1	2	69	96	92	96	83	69	75	56	75	1	0	0	0	0
1	1		1	50	89	44	93	50	44	35	21	70	1	0	0	0	0
2	3	2	2	75	71	50	93	95	94	100	28	40	1	1	1	1	1
2	3	1	1										1	0	0	0	0
2	3	2	2	63	79	72	79	75	75	85	31	50	1	0	0	0	0
2	1		1	25	86	67	36	45	78	0	25	30	2	0	0	0	0
2	3			63	89	67	93	60	69	75	25	50	1	1	1	1	1
1	1			75	46		64	32	53	90	13	32	2	0	0	0	0
2	3	2	1	88	100	100	100	100	100	100	100	99	1	0	0	0	0
2	2	2	1	75	93	78	100	98	100	90	59	79	1	0	0	0	0
2	3	1	1	25	82	92	96	75	100	60	50	90	1	0	1	1	0
2	3	2	2	94	86	97	100	100	100	100	59	50	1	0	0	0	1
2		2	1	69	96	100	100	85	100	95	41	60	2	0	0	0	0
1	2	1	2	81	79	78	93	95	81	90	63	60	1	0	1	0	1
2	3	1	1	88	100	75	96	90	89	100	80	80	1	0	0	0	0
2				63	71	81	79	70	61	55	72	70	1	0	1	1	1
2	3	2	1	100	100	86	100	100	94	83	89	50	1	0	0	0	0
2		2	2	88	86	97	89	73	94	80	81	30	2	0	0	0	0
2	3	1	1	100	100	83	100	100	100	100	97	90	1	0	0	0	1
2	3	2	1	81	93	94	100	67	100	100	75	44	1	0	0	0	0
1	1	1	1	25	100	47	100	25	42	25	22	40	2	0	0	1	0
1	1			69	32	53	32	60	86	70	88	41	2	0	0	0	0
2	3	2	1	94	79	64	93	100	86	65	63	20	1	1	1	1	1
2	3			56	75	47	79	100	86	90	70	50	2	1	1	1	1
1	2	2		81	82	81	100	90	83	85	56	70	1	0	0	1	1
2	3	1	1	88	96	83	100	100	94	85	75	80	1	0	1	0	0
2	2	2	2	88	82	83	93	100	92	95	81	70	1	0	1	0	0
2	1	1	1	69	96	86	100	83	84	50	91	80	1	0	0	1	0
2		2	1										1	0	1	0	0
2	3			69	89	83	93	93	75	65	78	49	1	0	1	0	0
2	2	1	1	56	68	86	68	75	86	55	69	80	1	0	0	0	0
2	3	2	1	63	100	72	100	95	94	100	75	75	1	1	1	1	1
2	3	2	2	75	89	69	96	98	100	90	69	55	1	1	1	1	1
1	3	1	1	100	93	97	100	98	58	80	100	85	1	0	0	0	0
1	1	1	1	75	86	64	89	98	97	85	84	72	2	0	0	0	1
2	3	2	1										1	0	0	1	0
2	3	2	2	100	96	83	100	100	100	100	78	99	1	0	1	1	1
2	1	2	1	63	82	81	54	70	94	20	47	60	2	0	0	0	0
2	1	1	2	0	82	67	11	15	0	0	28	20	2	0	0	0	0
2	3	1	2	25	86	69	100	83	86	25	28	50	1	1	1	1	0
2		2	1	69	100	86	100	98	94	85	94	70	1	0	0	0	1
2		1	1	63	61	61	82	85	86	75	34	65	2	1	1	1	1
2		1	1	69	39	66	68	22	22	80	43		2	0	1	1	1
1	3	1	1	100	100	81	100	95	100	100	100	100	1	1	1	1	0
2	2	1	1	69	79	78	79	68	86	75	38	50	2	1	1	1	1
2		2	1	50	39	83	32	60	81	45	25	53	2	0	1	1	1
1													1	1	1	1	1
2	3	2	1	88	100	83	100	100	100	100	100	70	1	0	0	0	0
2	1	2	1	100	93	17	86	65	53	69	13	40	1	0	0	0	0
2	3	2	2	100	100	100	100	100	100	100	100	100	1	1	1	1	1
2	3	1	1	56	54	36	32	57	64	55	59	50	1	1	1	0	1
1	1	2	2	81	96	97	100	100	97	95	97	96	1	0	0	1	1
2		1	1	63	89	33	89	58	100	0	66	35	1	0	0	0	0
2		2	2	100	93	86	100	100	100	100	100	75	1	1	1	1	1
2		1		25	96	69	100	38	36	0	57	20	2	0	0	0	0
2	3	2	1										1	1	1	1	1
2	3	2	2	100	93	61	93	100	100	100	100	99	1	1	1	1	1
2	3	2	1										1	0	0	0	0
2	3	2	1	100	75	78	79	100	100	100	88	80	1	1	1	1	1
2	3	2	1										1	1	1	0	1
1	2		1	88	100	67	100	100	100	100	100	98	2	0	0	1	0
2	3	2	1	100	93	67	100	98	100	100	100	94	1	1	0	1	1
1	3	1	2										1	1	1	1	1
1	1	2	1	88	46	75	57	68	78	100	38	50	1	0	0	1	0
2	3	1	1	88	100	97	100	98	100	75	100	80	1	1	0	1	1
2	2	1	2	75	79	72	100	80	67	95	72	50	1	0	0	1	0
2	3	2	1	100	100	100	100	100	100	100	100	87	1	1	1	1	1
1	3	1	2	63	54	22	71	50	83	0	0		1	0	0	0	0
1	1	1	2	81	79	81	96	53	53	90	63	50	1	0	0	0	0
2	2	2	1	100	100	86	100	93	97	100	93	60	1	0	1	1	0
1		2	1										2	0	0	0	0
2	3	2	1	100	93	86	93	100	100	100	84	70	1	1	1	0	1
2	1	1	2	88	96	100	100	56	86	100	97	85	1	0	1	1	1
2	3	2	1	69	86	61	82	100	100	90	88	75	1	0	1	0	1
2	3	2	2	88	89	94	96	100	89	95	88	85	1	1	1	1	1
1	3	2	2	100	100	72	100	100	100	100	41	50	1	1	1	0	0
1	3	2	2	75	93	81	100	100	97	90	88	90	1	1	1	1	1
2	1	2	1	19	100		100	45	19	0	53	60	2	0	0	0	0
1			1										2	0	1	1	1
2	3	2	2	100	82	83	100	98	100	100	69	85	1	0	1	1	0
1	2	1	1	63	57	54	82	36	33	15	53	20	1	0	0	0	0
2	3	2	1	69	89	86	100	100	100	100	88	85	1	1	1	1	1
2	3	1	2										1	1	0	1	1
2	1	1	1	38	54	36	71	75	39	30	28	40	1	0	0	0	0
2	3	2	2	100	75	75	96	93	78	80	88	50	1	1	1	0	1
2	3	2	1	75	68	72	93	88	92	80	100	80	1	0	0	0	0
2	1	2	1	63	79	67	93	75	81	90	47	40	1	1	1	0	0
1	1	1	1	56	54	78	79	88	89	60	72	80	1	1	1	1	1
2	1	2	1	75	100	94	100	100	94	100	91	74	1	0	0	0	0
2	2	2	2	81	100	97	100	93	94	88	81	89	1	0	0	0	1
2	1	1	1	0	63	56	43	50	25	0	28	32	2	0	0	1	1
2	3	2	1	75	86	72	100	100	100	100	97	95	1	1	1	1	1
2	3	2	1	100	100	100	100	100	100	100	100	100	1	1	1	1	1
2	2	2	1	75	100	81	100	75	88		79	70	1	1	1	0	0
2	3	1	1	75	89	69	86	100	94	95	66	50	1	0	0	0	0
2	3	2	2	100	100	83	100	100	100	100	100	100	1	1	1	0	1
2	3	2	1	63	89	61	82	90	100	90	84	80	1	1	1	1	1
2	3	1	2	50	89	75	93	100	100	85	78	90	1	0	1	1	0
2	3	2	2	100	93	89	82	100	100	100	75	40	1	1	1	1	1
2	3	2	1	94	89	89	96	100	100	100	100	85	1	1	1	1	1
2	2	1	1	81	100	69	100	77	78	35	91	50	1	0	1	0	1
2	3	2	1	63	64	83	82	85	92	50	72	74	1	1	1	0	1
2	1	2	2	75		61	36	93	92	69	54	40	1	0	0	0	0
1	1	2	2	56	100	67	100	95	100	25	91	50	1	0	1	0	0
2	1	1	1	38	86	47	79	68	72	15	75	40	1	0	0	0	0
2	1		2	63	57	78	14	75	92	75	53	29	2	0	0	1	0
2	2		2	63	89	50	82	68	92	30	28	30	1	0	1	1	0
2	3	2	2	81	57	97	89	88	61	44	69	55	1	0	0	0	0
2	2	2	1	75	93	61	86	75	72	70	50	68	1	1	1	1	1
2	1	1	2	38	100	86	100	50	39	20	88	50	2	0	0	0	0
1	1	1	2	81	75	83	82	94	83	90	25	70	1	0	0	1	1
2	3	1	1	100	96							80	1	0	1	1	1
2	1	1	1	75	61	53	39	57	75	65	69	50	2	0	0	0	0
2	1	2	1	63	63							40	2	0	0	0	0
2	1		1	63	29	69	54	50	43	100	50	30	2	0	1	0	1
2		2	2	100	32	100	82	95	92	100	81	50	1	0	1	0	1
2	3	1	1	69	46	81	68	95	75	90	78	60	1	0	0	0	1
